# Supplementary material for: Ginger (Zingiber officinale) extract mediated green synthesis of silver nanoparticles and evaluation of their antioxidant activity and potential catalytic reduction activities with Direct Blue 15 or Direct Orange 26
Source: PLoS One. 2022 Aug 25;17(8):e0271408. doi: 10.1371/journal.pone.0271408 (PMC9409512; doi:10.1371/journal.pone.0271408)
Supplement: S1 File — (ZIP) [file pone.0271408.s001.zip]

Archive with 121 entries (107 files):
- supporting informations-PONE-D-22-11812/
- supporting informations-PONE-D-22-11812/Fig 2-extract+AgNPs-UV/
- supporting informations-PONE-D-22-11812/Fig 2-extract+AgNPs-UV/╕╔╓╞╠ß╚í╬∩.jpg
- supporting informations-PONE-D-22-11812/Fig 2-extract+AgNPs-UV/╕╔╓╞─╔├╫╥°.jpg
- supporting informations-PONE-D-22-11812/Fig 2-extract+AgNPs-UV/╠ß╚í╬∩+─╔├╫╥°UV.opj
- supporting informations-PONE-D-22-11812/Fig 2-extract+AgNPs-UV/╨┬╧╩╠ß╚í╬∩.jpg
- supporting informations-PONE-D-22-11812/Fig 2-extract+AgNPs-UV/╨┬╧╩─╔├╫╥°.jpg
- supporting informations-PONE-D-22-11812/Figs5-12/
- supporting informations-PONE-D-22-11812/Figs5-12/DB15/
- supporting informations-PONE-D-22-11812/Figs5-12/DB15/DB15-CK.jpg
- supporting informations-PONE-D-22-11812/Figs5-12/DB15/dry AgNPs/
- supporting informations-PONE-D-22-11812/Figs5-12/DB15/dry AgNPs/3mLDB15+0.1mL╕╔╓╞╚Ñ╞ñ╔·╜¬─╔├╫╥°ú¿╦«╠ß╬∩ú⌐-2.opj
- supporting informations-PONE-D-22-11812/Figs5-12/DB15/dry AgNPs/3mLDB15+0.1mL╕╔╓╞╚Ñ╞ñ╔·╜¬─╔├╫╥°ú¿┤╝╠ß╬∩ú⌐-2.opj
- supporting informations-PONE-D-22-11812/Figs5-12/DB15/dry AgNPs/3mLDB15+0.1mL╕╔╓╞╬┤╚Ñ╞ñ╔·╜¬─╔├╫╥°ú¿╦«╠ß╬∩ú⌐-2.opj
- supporting informations-PONE-D-22-11812/Figs5-12/DB15/dry AgNPs/3mLDB15+0.1mL╕╔╓╞╬┤╚Ñ╞ñ╔·╜¬─╔├╫╥°ú¿┤╝╠ß╬∩ú⌐-2.opj
- supporting informations-PONE-D-22-11812/Figs5-12/DB15/dry AgNPs/3mLDB15+0.1mL╕╔╓╞╔·╜¬╞ñ─╔├╫╥°ú¿╦«╠ß╬∩ú⌐-2.opj
- supporting informations-PONE-D-22-11812/Figs5-12/DB15/dry AgNPs/3mLDB15+0.1mL╕╔╓╞╔·╜¬╞ñ─╔├╫╥°ú¿┤╝╠ß╬∩ú⌐-2.opj
- supporting informations-PONE-D-22-11812/Figs5-12/DB15/dry AgNPs/6a 3mLDB15+0.1mL╕╔╓╞╬┤╚Ñ╞ñ╔·╜¬─╔├╫╥°ú¿╦«╠ß╬∩ú⌐-2.jpg
- supporting informations-PONE-D-22-11812/Figs5-12/DB15/dry AgNPs/6b 3mLDB15+0.1mL╕╔╓╞╚Ñ╞ñ╔·╜¬─╔├╫╥°ú¿╦«╠ß╬∩ú⌐-2.jpg
- supporting informations-PONE-D-22-11812/Figs5-12/DB15/dry AgNPs/6c 3mLDB15+0.1mL╕╔╓╞╔·╜¬╞ñ─╔├╫╥°ú¿╦«╠ß╬∩ú⌐-2.jpg
- supporting informations-PONE-D-22-11812/Figs5-12/DB15/dry AgNPs/6d 3mLDB15+0.1mL╕╔╓╞╬┤╚Ñ╞ñ╔·╜¬─╔├╫╥°ú¿┤╝╠ß╬∩ú⌐-2.jpg
- supporting informations-PONE-D-22-11812/Figs5-12/DB15/dry AgNPs/6e 3mLDB15+0.1mL╕╔╓╞╚Ñ╞ñ╔·╜¬─╔├╫╥°ú¿┤╝╠ß╬∩ú⌐-2.jpg
- supporting informations-PONE-D-22-11812/Figs5-12/DB15/dry AgNPs/6f 3mLDB15+0.1mL╕╔╓╞╔·╜¬╞ñ─╔├╫╥°ú¿┤╝╠ß╬∩ú⌐-2.jpg
- supporting informations-PONE-D-22-11812/Figs5-12/DB15/dry extract/
- supporting informations-PONE-D-22-11812/Figs5-12/DB15/dry extract/3mLDB15+0.1mL╕╔╓╞╚Ñ╞ñ╔·╜¬┤╝╠ß╬∩.opj
- supporting informations-PONE-D-22-11812/Figs5-12/DB15/dry extract/3mLDB15+0.1mL╕╔╓╞╚Ñ╞ñ╔·╜¬ú¿╦«╠ß╬∩ú⌐.opj
- supporting informations-PONE-D-22-11812/Figs5-12/DB15/dry extract/3mLDB15+0.1mL╕╔╓╞╬┤╚Ñ╞ñ╔·╜¬┤╝╠ß╬∩.opj
- supporting informations-PONE-D-22-11812/Figs5-12/DB15/dry extract/3mLDB15+0.1mL╕╔╓╞╬┤╚Ñ╞ñ╔·╜¬ú¿╦«╠ß╬∩ú⌐.opj
- supporting informations-PONE-D-22-11812/Figs5-12/DB15/dry extract/3mLDB15+0.1mL╕╔╓╞╔·╜¬╞ñú¿╦«╠ß╬∩ú⌐.opj
- supporting informations-PONE-D-22-11812/Figs5-12/DB15/dry extract/3mLDB15+0.1mL╕╔╓╞╔·╜¬╞ñú¿┤╝╠ß╬∩ú⌐.opj
- supporting informations-PONE-D-22-11812/Figs5-12/DB15/dry extract/8a 3mLDB15+0.1mL╕╔╓╞╬┤╚Ñ╞ñ╔·╜¬ú¿╦«╠ß╬∩ú⌐-.jpg
- supporting informations-PONE-D-22-11812/Figs5-12/DB15/dry extract/8b 3mLDB15+0.1mL╕╔╓╞╚Ñ╞ñ╔·╜¬ú¿╦«╠ß╬∩ú⌐-.jpg
- supporting informations-PONE-D-22-11812/Figs5-12/DB15/dry extract/8c 3mLDB15+0.1mL╕╔╓╞╔·╜¬╞ñú¿╦«╠ß╬∩ú⌐-.jpg
- supporting informations-PONE-D-22-11812/Figs5-12/DB15/dry extract/8d 3mLDB15+0.1mL╕╔╓╞╬┤╚Ñ╞ñ╔·╜¬┤╝╠ß╬∩.jpg
- supporting informations-PONE-D-22-11812/Figs5-12/DB15/dry extract/8e 3mLDB15+0.1mL╕╔╓╞╚Ñ╞ñ╔·╜¬┤╝╠ß╬∩.jpg
- supporting informations-PONE-D-22-11812/Figs5-12/DB15/dry extract/8f 3mLDB15+0.1mL╕╔╓╞╔·╜¬╞ñú¿┤╝╠ß╬∩ú⌐-.jpg
- supporting informations-PONE-D-22-11812/Figs5-12/DB15/fresh AgNPs/
- supporting informations-PONE-D-22-11812/Figs5-12/DB15/fresh AgNPs/3mLDB15+0.1mL╨┬╧╩╚Ñ╞ñ╔·╜¬─╔├╫╥°ú¿╦«ú⌐-2.opj
- supporting informations-PONE-D-22-11812/Figs5-12/DB15/fresh AgNPs/3mLDB15+0.1mL╨┬╧╩╚Ñ╞ñ╔·╜¬─╔├╫╥°ú¿┤╝ú⌐-2.opj
- supporting informations-PONE-D-22-11812/Figs5-12/DB15/fresh AgNPs/3mLDB15+0.1mL╨┬╧╩╬┤╚Ñ╞ñ╔·╜¬─╔├╫╥°ú¿╦«╠ß╬∩ú⌐-2.opj
- supporting informations-PONE-D-22-11812/Figs5-12/DB15/fresh AgNPs/3mLDB15+0.1mL╨┬╧╩╬┤╚Ñ╞ñ╔·╜¬─╔├╫╥°ú¿┤╝ú⌐-2.opj
- supporting informations-PONE-D-22-11812/Figs5-12/DB15/fresh AgNPs/3mLDB15+0.1mL╨┬╧╩╔·╜¬╞ñ─╔├╫╥°ú¿╦«ú⌐-2.opj
- supporting informations-PONE-D-22-11812/Figs5-12/DB15/fresh AgNPs/3mLDB15+0.1mL╨┬╧╩╔·╜¬╞ñ─╔├╫╥°ú¿┤╝ú⌐-2.opj
- supporting informations-PONE-D-22-11812/Figs5-12/DB15/fresh AgNPs/5a 3mLDB15+0.1mL╨┬╧╩╬┤╚Ñ╞ñ╔·╜¬─╔├╫╥°ú¿╦«╠ß╬∩ú⌐-2.jpg
- supporting informations-PONE-D-22-11812/Figs5-12/DB15/fresh AgNPs/5b 3mLDB15+0.1mL╨┬╧╩╚Ñ╞ñ╔·╜¬─╔├╫╥°ú¿╦«ú⌐-2.jpg
- supporting informations-PONE-D-22-11812/Figs5-12/DB15/fresh AgNPs/5c 3mLDB15+0.1mL╨┬╧╩╔·╜¬╞ñ─╔├╫╥°ú¿╦«ú⌐-2.jpg
- supporting informations-PONE-D-22-11812/Figs5-12/DB15/fresh AgNPs/5d 3mLDB15+0.1mL╨┬╧╩╬┤╚Ñ╞ñ╔·╜¬─╔├╫╥°ú¿┤╝ú⌐-2.jpg
- supporting informations-PONE-D-22-11812/Figs5-12/DB15/fresh AgNPs/5e 3mLDB15+0.1mL╨┬╧╩╚Ñ╞ñ╔·╜¬─╔├╫╥°ú¿┤╝ú⌐-2.jpg
- supporting informations-PONE-D-22-11812/Figs5-12/DB15/fresh AgNPs/5f 3mLDB15+0.1mL╨┬╧╩╔·╜¬╞ñ─╔├╫╥°ú¿┤╝ú⌐-2.jpg
- supporting informations-PONE-D-22-11812/Figs5-12/DB15/fresh extract/
- supporting informations-PONE-D-22-11812/Figs5-12/DB15/fresh extract/3mLDB15+0.1mL╨┬╧╩╚Ñ╞ñ╔·╜¬╦«╠ß╚í╬∩.opj
- supporting informations-PONE-D-22-11812/Figs5-12/DB15/fresh extract/3mLDB15+0.1mL╨┬╧╩╚Ñ╞ñ╔·╜¬┤╝╠ß╚í╬∩.opj
- supporting informations-PONE-D-22-11812/Figs5-12/DB15/fresh extract/3mLDB15+0.1mL╨┬╧╩╬┤╚Ñ╞ñ╔·╜¬╦«╠ß╚í╬∩.opj
- supporting informations-PONE-D-22-11812/Figs5-12/DB15/fresh extract/3mLDB15+0.1mL╨┬╧╩╬┤╚Ñ╞ñ╔·╜¬┤╝╠ß╚í╬∩.opj
- supporting informations-PONE-D-22-11812/Figs5-12/DB15/fresh extract/3mLDB15+0.1mL╨┬╧╩╔·╜¬╞ñ╦«╠ß╚í╬∩.opj
- supporting informations-PONE-D-22-11812/Figs5-12/DB15/fresh extract/3mLDB15+0.1mL╨┬╧╩╔·╜¬╞ñ┤╝╠ß╚í╬∩.opj
- supporting informations-PONE-D-22-11812/Figs5-12/DB15/fresh extract/7a 3mLDB15+0.1mL╨┬╧╩╬┤╚Ñ╞ñ╔·╜¬╦«╠ß╚í╬∩-.jpg
- supporting informations-PONE-D-22-11812/Figs5-12/DB15/fresh extract/7b 3mLDB15+0.1mL╨┬╧╩╚Ñ╞ñ╔·╜¬╦«╠ß╚í╬∩-.jpg
- supporting informations-PONE-D-22-11812/Figs5-12/DB15/fresh extract/7c 3mLDB15+0.1mL╨┬╧╩╔·╜¬╞ñ╦«╠ß╚í╬∩-.jpg
- supporting informations-PONE-D-22-11812/Figs5-12/DB15/fresh extract/7d 3mLDB15+0.1mL╨┬╧╩╬┤╚Ñ╞ñ╔·╜¬┤╝╠ß╚í╬∩-.jpg
- supporting informations-PONE-D-22-11812/Figs5-12/DB15/fresh extract/7e 3mLDB15+0.1mL╨┬╧╩╚Ñ╞ñ╔·╜¬┤╝╠ß╚í╬∩-.jpg
- supporting informations-PONE-D-22-11812/Figs5-12/DB15/fresh extract/7f 3mLDB15+0.1mL╨┬╧╩╔·╜¬╞ñ┤╝╠ß╚í╬∩-.jpg
- supporting informations-PONE-D-22-11812/Figs5-12/DO26/
- supporting informations-PONE-D-22-11812/Figs5-12/DO26/DO26+╦«-CK.jpg
- supporting informations-PONE-D-22-11812/Figs5-12/DO26/dry AgNPs/
- supporting informations-PONE-D-22-11812/Figs5-12/DO26/dry AgNPs/10a 3mLDO26+0.1mL╕╔╓╞╬┤╚Ñ╞ñ╔·╜¬─╔├╫╥°ú¿╦«╠ß╬∩ú⌐-2.jpg
- supporting informations-PONE-D-22-11812/Figs5-12/DO26/dry AgNPs/10b 3mLDO26+0.1mL╕╔╓╞╚Ñ╞ñ╔·╜¬─╔├╫╥°ú¿╦«╠ß╬∩ú⌐-2.jpg
- supporting informations-PONE-D-22-11812/Figs5-12/DO26/dry AgNPs/10c 3mLDO26+0.1mL╕╔╓╞╔·╜¬╞ñ─╔├╫╥°ú¿╦«╠ß╬∩ú⌐-2.jpg
- supporting informations-PONE-D-22-11812/Figs5-12/DO26/dry AgNPs/10d 3mLDO26+0.1mL╕╔╓╞╬┤╚Ñ╞ñ─╔├╫╥°ú¿┤╝╠ß╬∩ú⌐-2.jpg
- supporting informations-PONE-D-22-11812/Figs5-12/DO26/dry AgNPs/10e 3mLDO26+0.1mL╕╔╓╞╚Ñ╞ñ╔·╜¬─╔├╫╥°ú¿┤╝╠ß╬∩ú⌐-2.jpg
- supporting informations-PONE-D-22-11812/Figs5-12/DO26/dry AgNPs/10f 3mLDO26+0.1mL╕╔╓╞╔·╜¬╞ñ─╔├╫╥°ú¿┤╝╠ß╬∩ú⌐-2.jpg
- supporting informations-PONE-D-22-11812/Figs5-12/DO26/dry AgNPs/3mLDO26+0.1mL╕╔╓╞╚Ñ╞ñ╔·╜¬─╔├╫╥°ú¿╦«╠ß╬∩ú⌐-2.opj
- supporting informations-PONE-D-22-11812/Figs5-12/DO26/dry AgNPs/3mLDO26+0.1mL╕╔╓╞╚Ñ╞ñ╔·╜¬─╔├╫╥°ú¿┤╝╠ß╬∩ú⌐-2.opj
- supporting informations-PONE-D-22-11812/Figs5-12/DO26/dry AgNPs/3mLDO26+0.1mL╕╔╓╞╬┤╚Ñ╞ñ╔·╜¬─╔├╫╥°ú¿╦«╠ß╬∩ú⌐-2.opj
- supporting informations-PONE-D-22-11812/Figs5-12/DO26/dry AgNPs/3mLDO26+0.1mL╕╔╓╞╬┤╚Ñ╞ñ─╔├╫╥°ú¿┤╝╠ß╬∩ú⌐-2.opj
- supporting informations-PONE-D-22-11812/Figs5-12/DO26/dry AgNPs/3mLDO26+0.1mL╕╔╓╞╔·╜¬╞ñ─╔├╫╥°ú¿╦«╠ß╬∩ú⌐-2.opj
- supporting informations-PONE-D-22-11812/Figs5-12/DO26/dry AgNPs/3mLDO26+0.1mL╕╔╓╞╔·╜¬╞ñ─╔├╫╥°ú¿┤╝╠ß╬∩ú⌐-2.opj
- supporting informations-PONE-D-22-11812/Figs5-12/DO26/dry extract/
- supporting informations-PONE-D-22-11812/Figs5-12/DO26/dry extract/12a 3mLDO26+0.1mL╕╔╓╞╬┤╚Ñ╞ñ╔·╜¬ú¿╦«╠ß╬∩ú⌐-.jpg
- supporting informations-PONE-D-22-11812/Figs5-12/DO26/dry extract/12b 3mLDO26+0.1mL╕╔╓╞╚Ñ╞ñ╔·╜¬ú¿╦«╠ß╬∩ú⌐-.jpg
- supporting informations-PONE-D-22-11812/Figs5-12/DO26/dry extract/12c 3mLDO26+0.1mL╕╔╓╞╔·╜¬╞ñ╦«╠ß╬∩.jpg
- supporting informations-PONE-D-22-11812/Figs5-12/DO26/dry extract/12d 3mLDO26+0.1mL╕╔╓╞╬┤╚Ñ╞ñ╔·╜¬┤╝╠ß╬∩.jpg
- supporting informations-PONE-D-22-11812/Figs5-12/DO26/dry extract/12e 3mLDO26+0.1mL╕╔╓╞╚Ñ╞ñ╔·╜¬┤╝╠ß╬∩.jpg
- supporting informations-PONE-D-22-11812/Figs5-12/DO26/dry extract/12f 3mLDO26+0.1mL╕╔╓╞╔·╜¬╞ñú¿┤╝╠ß╬∩ú⌐-.jpg
- supporting informations-PONE-D-22-11812/Figs5-12/DO26/dry extract/3mLDO26+0.1mL╕╔╓╞╚Ñ╞ñ╔·╜¬┤╝╠ß╬∩.opj
- supporting informations-PONE-D-22-11812/Figs5-12/DO26/dry extract/3mLDO26+0.1mL╕╔╓╞╚Ñ╞ñ╔·╜¬ú¿╦«╠ß╬∩ú⌐.opj
- supporting informations-PONE-D-22-11812/Figs5-12/DO26/dry extract/3mLDO26+0.1mL╕╔╓╞╬┤╚Ñ╞ñ╔·╜¬┤╝╠ß╬∩.opj
- supporting informations-PONE-D-22-11812/Figs5-12/DO26/dry extract/3mLDO26+0.1mL╕╔╓╞╬┤╚Ñ╞ñ╔·╜¬ú¿╦«╠ß╬∩ú⌐.opj
- supporting informations-PONE-D-22-11812/Figs5-12/DO26/dry extract/3mLDO26+0.1mL╕╔╓╞╔·╜¬╞ñ╦«╠ß╬∩.opj
- supporting informations-PONE-D-22-11812/Figs5-12/DO26/dry extract/3mLDO26+0.1mL╕╔╓╞╔·╜¬╞ñú¿┤╝╠ß╬∩ú⌐.opj
- supporting informations-PONE-D-22-11812/Figs5-12/DO26/fresh AgNPs/
- supporting informations-PONE-D-22-11812/Figs5-12/DO26/fresh AgNPs/3mLDO26+0.1mL╨┬╧╩╚Ñ╞ñ╔·╜¬─╔├╫╥°ú¿╦«╠ß╬∩ú⌐-2.opj
- supporting informations-PONE-D-22-11812/Figs5-12/DO26/fresh AgNPs/3mLDO26+0.1mL╨┬╧╩╚Ñ╞ñ╔·╜¬─╔├╫╥°ú¿┤╝ú⌐-2.opj
- supporting informations-PONE-D-22-11812/Figs5-12/DO26/fresh AgNPs/3mLDO26+0.1mL╨┬╧╩╬┤╚Ñ╞ñ╔·╜¬─╔├╫╥°ú¿╦«╠ß╬∩ú⌐-2.opj
- supporting informations-PONE-D-22-11812/Figs5-12/DO26/fresh AgNPs/3mLDO26+0.1mL╨┬╧╩╬┤╚Ñ╞ñ╔·╜¬─╔├╫╥°ú¿┤╝ú⌐-2.opj
- supporting informations-PONE-D-22-11812/Figs5-12/DO26/fresh AgNPs/3mLDO26+0.1mL╨┬╧╩╔·╜¬╞ñ─╔├╫╥°ú¿╦«ú⌐-2.opj
- supporting informations-PONE-D-22-11812/Figs5-12/DO26/fresh AgNPs/3mLDO26+0.1mL╨┬╧╩╔·╜¬╞ñ─╔├╫╥°ú¿┤╝ú⌐-2.opj
- supporting informations-PONE-D-22-11812/Figs5-12/DO26/fresh AgNPs/9a 3mLDO26+0.1mL╨┬╧╩╬┤╚Ñ╞ñ╔·╜¬─╔├╫╥°ú¿╦«╠ß╬∩ú⌐-2.jpg
- supporting informations-PONE-D-22-11812/Figs5-12/DO26/fresh AgNPs/9b 3mLDO26+0.1mL╨┬╧╩╚Ñ╞ñ╔·╜¬─╔├╫╥°ú¿╦«╠ß╬∩ú⌐-2.jpg
- supporting informations-PONE-D-22-11812/Figs5-12/DO26/fresh AgNPs/9c 3mLDO26+0.1mL╨┬╧╩╔·╜¬╞ñ─╔├╫╥°ú¿╦«ú⌐-2.jpg
- supporting informations-PONE-D-22-11812/Figs5-12/DO26/fresh AgNPs/9d 3mLDO26+0.1mL╨┬╧╩╬┤╚Ñ╞ñ╔·╜¬─╔├╫╥°ú¿┤╝ú⌐-2.jpg
- supporting informations-PONE-D-22-11812/Figs5-12/DO26/fresh AgNPs/9e 3mLDO26+0.1mL╨┬╧╩╚Ñ╞ñ╔·╜¬─╔├╫╥°ú¿┤╝ú⌐-2.jpg
- supporting informations-PONE-D-22-11812/Figs5-12/DO26/fresh AgNPs/9f 3mLDO26+0.1mL╨┬╧╩╔·╜¬╞ñ─╔├╫╥°ú¿┤╝ú⌐-2.jpg
- supporting informations-PONE-D-22-11812/Figs5-12/DO26/fresh extract/
- supporting informations-PONE-D-22-11812/Figs5-12/DO26/fresh extract/11a 3mLDO26+0.1mL╨┬╧╩╬┤╚Ñ╞ñ╔·╜¬╦«╠ß╚í╬∩-.jpg
- supporting informations-PONE-D-22-11812/Figs5-12/DO26/fresh extract/11b 3mLDO26+0.1mL╨┬╧╩╚Ñ╞ñ╔·╜¬╦«╠ß╚í╬∩-.jpg
- supporting informations-PONE-D-22-11812/Figs5-12/DO26/fresh extract/11c 3mLDO26+0.1mL╨┬╧╩╔·╜¬╞ñ╦«╠ß╬∩.jpg
- supporting informations-PONE-D-22-11812/Figs5-12/DO26/fresh extract/11d 3mLDO26+0.1mL╨┬╧╩╬┤╚Ñ╞ñ╔·╜¬┤╝╠ß╚í╬∩-.jpg
- supporting informations-PONE-D-22-11812/Figs5-12/DO26/fresh extract/11e 3mLDO26+0.1mL╨┬╧╩╚Ñ╞ñ╔·╜¬┤╝╠ß╚í╬∩-.jpg
- supporting informations-PONE-D-22-11812/Figs5-12/DO26/fresh extract/11f 3mLDO26+0.1mL╨┬╧╩╔·╜¬╞ñ┤╝╠ß╚í╬∩-.jpg
- supporting informations-PONE-D-22-11812/Figs5-12/DO26/fresh extract/3mLD026+0.1mL╨┬╧╩╚Ñ╞ñ╔·╜¬╦«╠ß╚í╬∩.opj
- supporting informations-PONE-D-22-11812/Figs5-12/DO26/fresh extract/3mLD026+0.1mL╨┬╧╩╚Ñ╞ñ╔·╜¬┤╝╠ß╚í╬∩.opj
- supporting informations-PONE-D-22-11812/Figs5-12/DO26/fresh extract/3mLD026+0.1mL╨┬╧╩╬┤╚Ñ╞ñ╔·╜¬╦«╠ß╚í╬∩.opj
- supporting informations-PONE-D-22-11812/Figs5-12/DO26/fresh extract/3mLD026+0.1mL╨┬╧╩╬┤╚Ñ╞ñ╔·╜¬┤╝╠ß╚í╬∩.opj
- supporting informations-PONE-D-22-11812/Figs5-12/DO26/fresh extract/3mLD026+0.1mL╨┬╧╩╔·╜¬╞ñ┤╝╠ß╚í╬∩.opj
- supporting informations-PONE-D-22-11812/Figs5-12/DO26/fresh extract/3mLDO26+0.1mL╨┬╧╩╔·╜¬╞ñ╦«╠ß╬∩.opj
- supporting informations-PONE-D-22-11812/antioxidant activity/
- supporting informations-PONE-D-22-11812/antioxidant activity/antioxidant activity-AgNPs.sav
- supporting informations-PONE-D-22-11812/antioxidant activity/antioxidant activity-AgNPs.spv
- supporting informations-PONE-D-22-11812/antioxidant activity/antioxidant activity-extract.sav
- supporting informations-PONE-D-22-11812/antioxidant activity/antioxidant activity-extract.spv
